# Supplementary material for: In Situ Growth of Graphene on Polyimide for High-Responsivity Flexible PbS–Graphene Photodetectors
Source: Nanomaterials (Basel). 2023 Apr 12;13(8):1339. doi: 10.3390/nano13081339 (PMC10147023; doi:10.3390/nano13081339)
Supplement: Supplementary file 1 [file nanomaterials-13-01339-s001.zip]

Archive with 1 entries (1 files):
- nanomaterials-2279540-supplementary.pdf
